# Supplementary material for: Genome-wide identification of rice CXE gene family and mining of alleles for potential application in rice improvement
Source: Front Plant Sci. 2024 Oct 17;15:1435420. doi: 10.3389/fpls.2024.1435420 (PMC11524881; doi:10.3389/fpls.2024.1435420)
Supplement: Supplementary Figure 1 — Collinear relationship of CXE genes in rice. [file DataSheet3.zip]

Archive with 15 entries (15 files):
- Supplementary Figure 1-15/Supplementary Figure 1 Collinear relationship of CXE genes in rice.jpg
- Supplementary Figure 1-15/Supplementary Figure 10  cxe6.1.jpg
- Supplementary Figure 1-15/Supplementary Figure 11  cxe7.1.jpg
- Supplementary Figure 1-15/Supplementary Figure 12  cxe7.2.jpg
- Supplementary Figure 1-15/Supplementary Figure 13  cxe7.3.jpg
- Supplementary Figure 1-15/Supplementary Figure 14  cxe7.4.jpg
- Supplementary Figure 1-15/Supplementary Figure 15  cxe7.5.jpg
- Supplementary Figure 1-15/Supplementary Figure 2 Analysis of CEXs gene expression in rice.jpg
- Supplementary Figure 1-15/Supplementary Figure 3  cxe1.1.jpg
- Supplementary Figure 1-15/Supplementary Figure 4  cxe1.2.jpg
- Supplementary Figure 1-15/Supplementary Figure 5  cxe1.3.jpg
- Supplementary Figure 1-15/Supplementary Figure 6  cxe3.1.jpg
- Supplementary Figure 1-15/Supplementary Figure 7  cxe3.2.jpg
- Supplementary Figure 1-15/Supplementary Figure 8  cxe3.3.jpg
- Supplementary Figure 1-15/Supplementary Figure 9  cxe5.1.jpg
