# Supplementary material for: Genome-wide identification of rice CXE gene family and mining of alleles for potential application in rice improvement
Source: Front Plant Sci. 2024 Oct 17;15:1435420. doi: 10.3389/fpls.2024.1435420 (PMC11524881; doi:10.3389/fpls.2024.1435420)
Supplement: Supplementary Figure 16 — Comparison and analysis of 15 agronomic traits among the predominant gcHap, unfavorable gcHap, and major gcHaps of OsCXE7.6. [file DataSheet1.zip]

Archive with 15 entries (15 files):
- Supplementary Figure 16-30/Supplementary Figure 16  cxe7.6.jpg
- Supplementary Figure 16-30/Supplementary Figure 17  cxe7.7.jpg
- Supplementary Figure 16-30/Supplementary Figure 18  cxe7.8.jpg
- Supplementary Figure 16-30/Supplementary Figure 19  cxe7.9.jpg
- Supplementary Figure 16-30/Supplementary Figure 20  cxe7.10.jpg
- Supplementary Figure 16-30/Supplementary Figure 21  cxe7.11.jpg
- Supplementary Figure 16-30/Supplementary Figure 22  cxe7.12.jpg
- Supplementary Figure 16-30/Supplementary Figure 23  cxe8.1.jpg
- Supplementary Figure 16-30/Supplementary Figure 24  cxe8.2.jpg
- Supplementary Figure 16-30/Supplementary Figure 25  cxe8.3.jpg
- Supplementary Figure 16-30/Supplementary Figure 26  cxe9.1.jpg
- Supplementary Figure 16-30/Supplementary Figure 27  cxe9.2.jpg
- Supplementary Figure 16-30/Supplementary Figure 28  cxe9.3.jpg
- Supplementary Figure 16-30/Supplementary Figure 29  cxe9.4.jpg
- Supplementary Figure 16-30/Supplementary Figure 30  cxe11.1.jpg
