# Supplementary material for: Genome-wide identification of rice CXE gene family and mining of alleles for potential application in rice improvement
Source: Front Plant Sci. 2024 Oct 17;15:1435420. doi: 10.3389/fpls.2024.1435420 (PMC11524881; doi:10.3389/fpls.2024.1435420)
Supplement: Supplementary Figure 31 — Comparison and analysis of 15 agronomic traits among the predominant gcHap, unfavorable gcHap, and major gcHaps of OsCXE11.2. [file DataSheet2.zip]

Archive with 11 entries (11 files):
- Supplementary Figure 31-41/Supplementary Figure 31  cxe11.2.jpg
- Supplementary Figure 31-41/Supplementary Figure 32  cxe11.3.jpg
- Supplementary Figure 31-41/Supplementary Figure 33  cxe12.1.jpg
- Supplementary Figure 31-41/Supplementary Figure 34  cxe12.2.jpg
- Supplementary Figure 31-41/Supplementary Figure 35 Haplotype networks of remaining OsCXE genes.jpg
- Supplementary Figure 31-41/Supplementary Figure 36 Haplotype networks of remaining OsCXE genes.jpg
- Supplementary Figure 31-41/Supplementary Figure 37 Haplotype networks of remaining OsCXE genes.jpg
- Supplementary Figure 31-41/Supplementary Figure 38 Haplotype networks of remaining OsCXE genes.jpg
- Supplementary Figure 31-41/Supplementary Figure 39Haplotype networks of remaining OsCXE genes.jpg
- Supplementary Figure 31-41/Supplementary Figure 40 Haplotype networks of remaining OsCXE genes.jpg
- Supplementary Figure 31-41/Supplementary Figure 41Haplotype networks of remaining OsCXE genes.jpg
