# Supplementary material for: Genome-wide identification of rice CXE gene family and mining of alleles for potential application in rice improvement
Source: Front Plant Sci. 2024 Oct 17;15:1435420. doi: 10.3389/fpls.2024.1435420 (PMC11524881; doi:10.3389/fpls.2024.1435420)
Supplement: Supplementary file 4 [file Table1.xlsx]

## Sheet: Supplementary Data 1
Supplementary Data 1. The primers used in this study
Gene name	Forward sequence（5’→3')	Reverse sequence（5’→3')
CXE3.1	CACTCCAGAAAGCCGGTGT	TCCTCCTTGAACAGCTCCATC
CXE3.2	TGATCCAGCCCTTCTTTGG	GTAGGTGTCCGAGGTCGAGAG
CXE3.3	CCGCTTCGAGGACTACAACA	GTACACCCGCAGCTTGAGG
CXE5.1	GAGCAAGTCGGAGCTGGAG	GTACGGGTGGTCCTTGGTG
CXE7.3	AGCTCGTCAAGTTCGAAGGG	ACGAAGCGCCTGACGAC
LOC-Os03g61970.1	GACAGGATGAGCAAGGAGA	GAGGGAGGCAAGGATAGAA

## Sheet: Supplementary Data 2
Supplementary Data 2. The sequence characteristic of CXE genes in Oryza species
Species	Identifier	Gene name	CHR	No.of Amino Acids	Molecular Weight (Da)	Isoelectric Point (PI)	Instability Index	Aliphatic Index	Hydrophilic Index	Subcellular localization
Oryza sativa Japonica Group	Os01g0153800	OsCXE1.1	1	367	39091.4	5.42	38.9	93.05	0.097	Cell membrane. Cytoplasm. Extracell.
	Os01g0155000	OsCXE1.2	1	337	36391.4	5.34	46.75	85.4	-0.069	Cell membrane. Chloroplast. Extracell.
	Os01g0902300	OsCXE1.3	1	410	44077.5	8.69	49.97	82.22	-0.004	Cell membrane. Chloroplast.
	Os03g0252100	OsCXE3.1	3	349	37816.9	6.37	41.19	87.88	-0.197	Chloroplast. Endoplasmic reticulum.
	Os03g0258200	OsCXE3.2	3	367	39935.5	9.33	39.26	82.48	-0.127	Endoplasmic reticulum. Extracell.
	Os03g0790500	OsCXE3.3	3	360	38461.5	4.99	47.75	84.36	-0.017	Cell membrane. Chloroplast.
	Os05g0410200	OsCXE5.1	5	362	39126.6	5.4	45.27	94.34	-0.031	Cell membrane. Cytoplasm.
	Os06g0306600	OsCXE6.1	6	360	39187.2	6.4	58.57	77.86	-0.216	Cell membrane.
	Os07g0162400	OsCXE7.1	7	327	36036.6	5.25	46.25	77.71	-0.237	Cell membrane. Chloroplast.
	Os07g0162500	OsCXE7.2	7	328	35062.1	5.37	37.42	91.71	0.115	Cell membrane. Endoplasmic reticulum.
	Os07g0162600	OsCXE7.3	7	335	35619.5	4.95	53.1	87.7	0.062	Cell membrane. Extracell.
	Os07g0162700	OsCXE7.4	7	351	36545.6	5.14	39.43	82.91	0.146	Chloroplast. Endoplasmic reticulum.
	Os07g0162900	OsCXE7.5	7	399	42612.1	5.85	41.95	77.39	-0.117	Chloroplast. Endoplasmic reticulum. Extracell.
	Os07g0501400	OsCXE7.6	7	448	46781.9	8.57	48.98	78.79	-0.125	Endoplasmic reticulum. Mitochondrion.
	Os07g0526600	OsCXE7.7	7	460	49700.1	8.63	47.43	70.07	-0.242	Endoplasmic reticulum.
	Os07g0606800	OsCXE7.8	7	367	39270.6	6.53	56.52	89.7	0.126	Cell membrane. Endoplasmic reticulum. Extracell.
	Os07g0643000	OsCXE7.9	7	351	38173.6	8.68	53.91	84.87	-0.046	Chloroplast. Endoplasmic reticulum.
	Os07g0643100	OsCXE7.10	7	345	37014	7.77	49.22	87.48	-0.001	Endoplasmic reticulum.
	Os07g0643400	OsCXE7.11	7	355	38587.7	6.01	54.62	85.21	-0.11	Cell membrane. Extracell.
	Os07g0643700	OsCXE7.12	7	362	38625	5.68	53.94	85.22	-0.005	Cell membrane. Chloroplast.
	Os08g0474866	OsCXE8.1	8	370	39397.8	6.09	34.84	88.41	0.033	Cell membrane. Chloroplast.
	Os08g0475400	OsCXE8.2	8	327	35235.6	5.09	33.08	86.97	-0.044	Cell membrane. Extracell.
	Os08g0547800	OsCXE8.3	8	330	34163.7	5.08	37.96	90.3	0.156	Chloroplast. Endoplasmic reticulum.
	Os09g0435700	OsCXE9.1	9	426	46041.3	9.37	57.93	79.81	-0.192	Cell membrane. Cytoplasm.
	Os09g0461500	OsCXE9.2	9	348	37490.9	8.87	43.78	90.4	0.034	Cell membrane. Extracell.
	Os09g0461900	OsCXE9.3	9	321	34201.7	5.37	36.34	81.18	-0.074	Chloroplast. Endoplasmic reticulum. Extracell.
	Os09g0462100	OsCXE9.4	9	380	41193.3	7.76	40.78	91.68	-0.086	Cell membrane.
	Os11g0138900	OsCXE11.1	11	356	38646.1	5.25	46.07	96.18	-0.04	Cytoplasm.
	Os11g0239500	OsCXE11.2	11	367	39370.5	8.51	56.59	74.11	-0.217	Cell membrane. Chloroplast.
	Os11g0240600	OsCXE11.3	11	351	37624.8	8.2	49.63	82.45	-0.122	Cell membrane. Chloroplast.
	Os12g0135800	OsCXE12.1	12	360	38529.8	5.52	33.89	92.17	0.075	Cell membrane. Cytoplasm.
	Os12g0256000	OsCXE12.2	12	441	46609.4	8.81	50.59	89.34	0.059	Cell membrane. Extracell.
Oryza sativa Indica Group	BGIOSGA002813	93-11CXE1.1	1	442	48135.3	5.91	37.59	94.89	0.188	Cell membrane.
	BGIOSGA002369	93-11CXE1.2	1	327	34421.1	5.34	32.91	92.87	0.168	Chloroplast. Endoplasmic reticulum.
	BGIOSGA002368	93-11CXE1.3	1	340	36659.8	5.61	46.61	84.94	-0.089	Cell membrane. Chloroplast.
	BGIOSGA004028	93-11CXE1.4	1	257	27630.6	9.76	62.18	67.67	-0.25	Cell membrane. Mitochondrion.
	BGIOSGA004718	93-11CXE1.5	1	125	14309.5	6.42	65.08	89.76	-0.242	Cytoplasm.
	BGIOSGA000309	93-11CXE1.6	1	410	44043.4	8.69	49.77	83.17	-0.001	Cell membrane. Chloroplast.
	BGIOSGA008459	93-11CXE2.1	2	323	33957.5	5.85	43.6	81.46	-0.012	Cell membrane. Chloroplast. Extracell.
	BGIOSGA005489	93-11CXE2.2	2	315	34080.5	8.22	50.31	77.21	-0.199	Cell membrane. Extracell. Mitochondrion.
	BGIOSGA011099	93-11CXE3.1	3	172	18647.2	6.16	34.57	90.87	-0.271	Cytoplasm.
	BGIOSGA012256	93-11CXE3.2	3	362	39076.5	8.64	34.55	84.7	-0.072	Endoplasmic reticulum. Extracell.
	BGIOSGA013702	93-11CXE3.3	3	342	36592.5	5.18	37.93	87.37	0.019	Cell membrane. Chloroplast.
	BGIOSGA016504	93-11CXE4.1	4	317	33456	5.5	37.7	88.77	0.047	Cell membrane. Chloroplast. Extracell.
	BGIOSGA018874	93-11CXE5.1	5	110	12173.8	8.77	56.48	88	-0.075	Cell membrane. Extracell.
	BGIOSGA019854	93-11CXE5.2	5	519	57318.5	5.82	53.52	84.37	-0.176	Nucleus.
	BGIOSGA019863	93-11CXE5.3	5	362	38996.5	5.48	45.27	94.09	-0.022	Cell membrane. Cytoplasm.
	BGIOSGA021906	93-11CXE6.1	6	122	12877.7	8.58	30.61	77.79	0.218	Cell membrane. Extracell.
	BGIOSGA022549	93-11CXE6.2	6	322	34025.7	5.42	32.46	90.12	0.131	Chloroplast. Endoplasmic reticulum.
	BGIOSGA022550	93-11CXE6.3	6	274	29328.3	5.11	29.57	83.07	-0.026	Cell membrane. Cytoplasm.
	BGIOSGA022768	93-11CXE6.4	6	362	39404.5	6.36	59.76	76.63	-0.23	Cell membrane.
	BGIOSGA024777	93-11CXE7.1	7	327	36009.6	5.39	44.25	78.01	-0.228	Cell membrane. Chloroplast.
	BGIOSGA024776	93-11CXE7.2	7	328	35009	5.46	35.76	91.16	0.103	Cell membrane. Chloroplast.
	BGIOSGA024775	93-11CXE7.3	7	336	35686.5	4.84	52.05	86.58	0.074	Cell membrane. Extracell.
	BGIOSGA024774	93-11CXE7.4	7	351	36443.5	5.32	39.95	83.19	0.17	Endoplasmic reticulum.
	BGIOSGA024773	93-11CXE7.5	7	330	35274.6	5.22	33.6	77.91	-0.069	Cell membrane. Chloroplast.
	BGIOSGA024335	93-11CXE7.6	7	312	33387.5	4.87	30.27	87.28	-0.037	Endoplasmic reticulum.
	BGIOSGA024334	93-11CXE7.7	7	440	46836.1	5.22	28.05	95.07	0.11	Chloroplast. Endoplasmic reticulum.
	BGIOSGA024333	93-11CXE7.8	7	315	33240.6	4.95	42.46	83.46	0.007	Endoplasmic reticulum.
	BGIOSGA024332	93-11CXE7.9	7	387	40958.1	5.73	51.9	79.07	-0.133	Endoplasmic reticulum. Extracell.
	BGIOSGA025765	93-11CXE7.10	7	425	44376.2	8.54	50.51	75.69	-0.162	Cell membrane.
	BGIOSGA025840	93-11CXE7.11	7	447	48449.1	9.62	53.71	81.54	-0.2	Endoplasmic reticulum.
	BGIOSGA025841	93-11CXE7.12	7	461	49750.2	8.63	46.4	70.98	-0.242	Endoplasmic reticulum.
	BGIOSGA024192	93-11CXE7.13	7	685	74913.5	9.65	51.59	80.42	-0.201	Endoplasmic reticulum.
	BGIOSGA026101	93-11CXE7.14	7	364	39053.3	6.39	57.11	90.96	0.125	Cell membrane. Endoplasmic reticulum.
	BGIOSGA023826	93-11CXE7.15	7	354	38546.8	6.38	53.64	83.81	-0.115	Cell membrane.
	BGIOSGA023825	93-11CXE7.16	7	260	28650.6	7.74	58.65	81.54	-0.123	Cell membrane. Cytoplasm. Endoplasmic reticulum.
	BGIOSGA023824	93-11CXE7.17	7	358	38305.5	5.51	50.88	85.08	-0.011	Cell membrane. Chloroplast.
	BGIOSGA026255	93-11CXE7.18	7	336	36752	8.91	57.38	86.01	-0.062	Cell membrane. Extracell.
	BGIOSGA023817	93-11CXE7.19	7	345	36906.9	7.77	50.98	86.96	-0.006	Endoplasmic reticulum.
	BGIOSGA026821	93-11CXE8.1	8	370	39397.8	6.09	34.84	88.41	0.033	Cell membrane. Chloroplast.
	BGIOSGA026819	93-11CXE8.2	8	329	34992.5	5.5	32.29	82.25	-0.035	Chloroplast. Endoplasmic reticulum.
	BGIOSGA026818	93-11CXE8.3	8	333	36183.6	9.76	32.27	87.12	0.037	Chloroplast. Endoplasmic reticulum.
	BGIOSGA028845	93-11CXE8.4	8	320	34405.9	5.09	30.68	92.44	-0.107	Chloroplast. Endoplasmic reticulum.
	BGIOSGA028846	93-11CXE8.5	8	327	35253.6	5.09	32.12	85.78	-0.052	Cell membrane. Extracell.
	BGIOSGA026531	93-11CXE8.6	8	330	34283.9	5.29	38.12	89.7	0.119	Chloroplast. Endoplasmic reticulum.
	BGIOSGA030818	93-11CXE9.1	9	415	43766.5	8.77	61.04	76.58	-0.159	Cell membrane. Cytoplasm. Extracell.
	BGIOSGA030820	93-11CXE9.2	9	311	33775.2	8.4	60.3	84.82	-0.148	Cell membrane. Extracell.
	BGIOSGA029639	93-11CXE9.3	9	320	34372.8	5.35	30.36	79	-0.1	Cell membrane. Chloroplast.
	BGIOSGA029637	93-11CXE9.4	9	319	34586.2	5.4	36.83	82.01	-0.119	Cell membrane. Chloroplast. Extracell.
	BGIOSGA029629	93-11CXE9.5	9	348	37490.9	8.87	43.78	90.4	0.034	Cell membrane. Extracell.
	BGIOSGA030919	93-11CXE9.6	9	319	33837.3	4.85	28.55	86.65	-0.042	Cell membrane. Chloroplast. Extracell.
	BGIOSGA029628	93-11CXE9.7	9	321	34240.7	5.44	34.82	80.87	-0.081	Chloroplast. Endoplasmic reticulum. Extracell.
	BGIOSGA030920	93-11CXE9.8	9	380	41193.3	7.76	40.78	91.68	-0.086	Cell membrane.
	BGIOSGA029627	93-11CXE9.9	9	324	34630	5.06	22.88	83.12	-0.02	Cell membrane. Chloroplast.
	BGIOSGA030921	93-11CXE9.10	9	329	34986.5	5.66	35.06	83.98	-0.033	Chloroplast. Endoplasmic reticulum.
	BGIOSGA034755	93-11CXE11.1	11	356	38588.1	5.32	46.04	96.18	-0.031	Cytoplasm.
	BGIOSGA034756	93-11CXE11.2	11	402	43530.4	6.71	46.29	76.97	-0.273	Cell membrane.
	BGIOSGA034757	93-11CXE11.3	11	356	38450	5.54	44.61	97.02	-0.008	Cell membrane. Chloroplast. Cytoplasm.
	BGIOSGA034758	93-11CXE11.4	11	378	40937.6	5.43	39.46	94.47	-0.01	Cell membrane. Chloroplast. Cytoplasm.
	BGIOSGA034236	93-11CXE11.5	11	367	39338.5	8.51	57.12	73.32	-0.225	Cell membrane. Chloroplast.
	BGIOSGA034234	93-11CXE11.6	11	234	24907.4	8.65	48.66	85.21	-0.033	Cell membrane. Extracell.
	BGIOSGA034233	93-11CXE11.7	11	351	37566.8	8.51	50.34	82.45	-0.113	Cell membrane. Chloroplast. Extracell.
	BGIOSGA036954	93-11CXE12.1	12	360	38529.8	5.52	33.89	92.17	0.075	Cell membrane. Cytoplasm.
	BGIOSGA037224	93-11CXE12.2	12	490	52367.2	8.84	50.96	90.35	0.058	Cell membrane. Extracell.
Geng/Japonica-sbtrp var. Chao Meo	OsCMeo_01g0004000.01	ChaoMeoCXE1.1	1	248	26400.9	5.02	36.55	94.4	0.128	Cytoplasm.
	OsCMeo_01g0004040.01	ChaoMeoCXE1.2	1	576	61343.5	5.08	43.01	85.1	-0.008	Cell membrane. Chloroplast.
	OsCMeo_01g0043810.01	ChaoMeoCXE1.3	1	410	44077.5	8.69	49.97	82.22	-0.004	Cell membrane. Chloroplast.
	OsCMeo_02g0021860.01	ChaoMeoCXE2.1	2	320	33744.2	5.85	43.91	81.28	-0.029	Chloroplast. Endoplasmic reticulum. Extracell.
	OsCMeo_02g0035840.01	ChaoMeoCXE2.2	2	606	65699.7	6.93	55.91	75.73	-0.284	Cell membrane. Extracell. Mitochondrion.
	OsCMeo_03g0011030.01	ChaoMeoCXE3.1	3	353	38274.5	6.5	40.92	87.99	-0.192	Chloroplast. Endoplasmic reticulum.
	OsCMeo_03g0011400.01	ChaoMeoCXE3.2	3	364	39363.9	9.33	36.71	83.16	-0.087	Endoplasmic reticulum. Extracell.
	OsCMeo_03g0037400.01	ChaoMeoCXE3.3	3	360	38461.5	4.99	47.75	84.36	-0.017	Cell membrane. Chloroplast.
	OsCMeo_04g0015680.01	ChaoMeoCXE4.1	4	317	33432	5.42	37.7	90	0.069	Cell membrane. Chloroplast.
	OsCMeo_05g0016640.01	ChaoMeoCXE5.1	5	354	39457.4	5.66	53.52	82.66	-0.244	Nucleus.
	OsCMeo_05g0016800.01	ChaoMeoCXE5.2	5	362	39126.6	5.4	45.27	94.34	-0.031	Cell membrane. Cytoplasm.
	OsCMeo_06g0007740.01	ChaoMeoCXE6.1	6	322	34025.7	5.42	32.46	90.12	0.131	Chloroplast. Endoplasmic reticulum.
	OsCMeo_06g0007750.01	ChaoMeoCXE6.2	6	329	34864.4	5.38	30.37	83.74	-0.002	Chloroplast. Endoplasmic reticulum.
	OsCMeo_06g0007760.01	ChaoMeoCXE6.3	6	877	94959	6.36	39.34	83.98	-0.145	Endoplasmic reticulum. Mitochondrion.
	OsCMeo_06g0012630.01	ChaoMeoCXE6.4	6	360	39187.2	6.4	58.57	77.86	-0.216	Cell membrane.
	OsCMeo_07g0003760.01	ChaoMeoCXE7.1	7	1449	156279	5.33	43.71	82.25	-0.066	Cell membrane. Chloroplast. Endoplasmic reticulum.
	OsCMeo_07g0015780.01	ChaoMeoCXE7.2	7	448	46781.9	8.57	48.98	78.79	-0.125	Endoplasmic reticulum. Mitochondrion.
	OsCMeo_07g0017180.01	ChaoMeoCXE7.3	7	445	48026.5	9.39	48.6	80.36	-0.214	Endoplasmic reticulum.
	OsCMeo_07g0017210.01	ChaoMeoCXE7.4	7	440	48017.2	8.97	46.74	78.39	-0.228	Cell membrane.
	OsCMeo_07g0017250.01	ChaoMeoCXE7.5	7	460	49700.1	8.63	47.43	70.07	-0.242	Endoplasmic reticulum.
	OsCMeo_07g0017290.01	ChaoMeoCXE7.6	7	527	57548.1	6.84	46.83	81.69	-0.237	Cytoplasm. Endoplasmic reticulum. Extracell.
	OsCMeo_07g0022550.01	ChaoMeoCXE7.7	7	338	35809.5	6.84	58.27	81.86	0.028	Cell membrane.
	OsCMeo_07g0025060.01	ChaoMeoCXE7.8	7	695	75411.1	8.76	55.41	85.87	-0.026	Chloroplast. Cytoplasm. Endoplasmic reticulum.
	OsCMeo_07g0025070.01	ChaoMeoCXE7.9	7	928	100700	6.2	50.03	86.26	-0.065	Chloroplast. Endoplasmic reticulum.
	OsCMeo_07g0025070.02	ChaoMeoCXE7.10	7	356	38101.3	5.14	54.35	86.63	-0.027	Cell membrane. Chloroplast.
	OsCMeo_08g0019160.01	ChaoMeoCXE8.1	8	229	24467.5	9.4	32.92	74.63	-0.367	Cytoplasm.
	OsCMeo_08g0019170.01	ChaoMeoCXE8.2	8	212	22700.5	5	44.23	73.87	-0.176	Cytoplasm.
	OsCMeo_08g0019180.01	ChaoMeoCXE8.3	8	169	18453	9.34	26.76	74.08	-0.232	Cytoplasm.
	OsCMeo_08g0019190.01	ChaoMeoCXE8.4	8	512	55248.2	4.96	33.23	90.61	-0.15	Cell membrane. Chloroplast.
	OsCMeo_08g0024260.01	ChaoMeoCXE8.5	8	330	34163.7	5.08	37.96	90.3	0.156	Chloroplast. Endoplasmic reticulum.
	OsCMeo_09g0011650.01	ChaoMeoCXE9.1	9	1015	109005	9.71	61.92	77.21	-0.23	Cell membrane.
	OsCMeo_09g0012980.01	ChaoMeoCXE9.2	9	296	31783.9	5.39	34.58	80.14	-0.088	Cell membrane. Chloroplast.
	OsCMeo_09g0013020.01	ChaoMeoCXE9.3	9	149	16560	6.32	42.67	72.75	-0.272	Cytoplasm.
	OsCMeo_09g0013300.01	ChaoMeoCXE9.4	9	1235	130831	5.38	40.8	77.21	-0.143	Endoplasmic reticulum. Mitochondrion.
	OsCMeo_09g0013310.01	ChaoMeoCXE9.5	9	327	36335.1	8.91	54.19	77.06	-0.287	Cytoplasm.
	OsCMeo_09g0013330.01	ChaoMeoCXE9.6	9	368	39058.5	5.57	39.77	88.64	0.032	Cell membrane. Chloroplast. Endoplasmic reticulum.
	OsCMeo_09g0013340.01	ChaoMeoCXE9.7	9	741	79378.5	5.17	38.22	86.68	-0.239	Cell membrane.
	OsCMeo_09g0013350.01	ChaoMeoCXE9.8	9	324	34614	5.12	23.58	84.01	0.003	Cell membrane. Chloroplast.
	OsCMeo_09g0013360.01	ChaoMeoCXE9.9	9	217	23456.5	5.19	34.18	80.6	-0.166	Cytoplasm.
	OsCMeo_11g0002600.01	ChaoMeoCXE11.1	11	747	80644.6	5.84	46.35	84.77	-0.173	Chloroplast. Cytoplasm. Nucleus.
	OsCMeo_11g0008470.01	ChaoMeoCXE11.2	11	367	39338.5	8.51	57.12	73.32	-0.225	Cell membrane. Chloroplast.
	OsCMeo_11g0008480.01	ChaoMeoCXE11.3	11	238	25297.7	8.65	48.65	82.14	-0.106	Cell membrane. Extracell.
	OsCMeo_11g0008500.01	ChaoMeoCXE11.4	11	351	37566.8	8.51	50.34	82.45	-0.113	Cell membrane. Chloroplast. Extracell.
	OsCMeo_12g0002620.01	ChaoMeoCXE12.1	12	875	94302.1	5.86	39.75	83.3	-0.153	Cell membrane. Cytoplasm.
	OsCMeo_12g0008490.01	ChaoMeoCXE12.2	12	441	46609.4	8.81	50.59	89.34	0.059	Cell membrane. Extracell.
Xian/Indica-1B1 var. IR64	OsIR64_01g0003810.01	IR64CXE1.1	1	248	26180.6	4.86	35.32	93.63	0.139	Cytoplasm.
	OsIR64_01g0003850.01	IR64CXE1.2	1	585	62415.9	5.2	42.3	87.28	0.018	Cell membrane. Chloroplast.
	OsIR64_01g0024650.01	IR64CXE1.3	1	171	18023.8	9.41	47.08	85.67	0.129	Cell membrane. Extracell. Mitochondrion.
	OsIR64_01g0042490.01	IR64CXE1.4	1	410	44043.4	8.69	49.77	83.17	-0.001	Cell membrane. Chloroplast.
	OsIR64_02g0021240.01	IR64CXE2.1	2	323	33957.5	5.85	43.6	81.46	-0.012	Cell membrane. Chloroplast. Extracell.
	OsIR64_03g0010760.01	IR64CXE3.1	3	353	38274.5	6.5	40.92	87.99	-0.192	Chloroplast. Endoplasmic reticulum.
	OsIR64_03g0011110.01	IR64CXE3.2	3	367	39832.4	9.22	38.69	83.54	-0.114	Chloroplast. Endoplasmic reticulum.
	OsIR64_03g0037000.01	IR64CXE3.3	3	360	38397.5	4.99	47.75	85.44	-0.006	Cell membrane. Extracell.
	OsIR64_04g0014430.01	IR64CXE4.1	4	317	33432	5.42	37.7	90	0.069	Cell membrane. Chloroplast.
	OsIR64_05g0016370.01	IR64CXE5.1	5	354	39487.4	5.66	54.07	82.37	-0.251	Nucleus
	OsIR64_05g0016530.01	IR64CXE5.2	5	362	38996.5	5.48	45.27	94.09	-0.022	Cell membrane. Cytoplasm.
	OsIR64_06g0007500.01	IR64CXE6.1	6	322	33956.6	5.31	31.28	90.12	0.142	Chloroplast. Endoplasmic reticulum.
	OsIR64_06g0007510.01	IR64CXE6.2	6	329	34894.4	5.38	30.63	83.74	-0.003	Chloroplast. Endoplasmic reticulum.
	OsIR64_06g0007520.01	IR64CXE6.3	6	877	94932.9	6.36	39.26	84.09	-0.144	Endoplasmic reticulum. Mitochondrion.
	OsIR64_07g0004320.01	IR64CXE7.1	7	327	36009.6	5.39	44.25	78.01	-0.228	Cell membrane. Chloroplast.
	OsIR64_07g0004330.01	IR64CXE7.2	7	1136	121093	5.2	42.61	84.62	0.041	Chloroplast. Endoplasmic reticulum.
	OsIR64_07g0016250.01	IR64CXE7.3	7	448	46781.9	8.57	48.98	78.79	-0.125	Endoplasmic reticulum. Mitochondrion.
	OsIR64_07g0017700.01	IR64CXE7.4	7	347	37906.2	9.73	50.25	81.1	-0.272	Cytoplasm.
	OsIR64_07g0017760.01	IR64CXE7.5	7	461	49750.2	8.63	46.4	70.98	-0.242	Endoplasmic reticulum.
	OsIR64_07g0017800.01	IR64CXE7.6	7	671	73489.9	9.59	48.35	81.8	-0.193	Cell membrane. Cytoplasm. Endoplasmic reticulum. Extracell. Mitochondrion.
	OsIR64_07g0023100.01	IR64CXE7.7	7	338	35908.6	6.84	58.86	81.86	0.017	Cell membrane. Endoplasmic reticulum.
	OsIR64_07g0025680.01	IR64CXE7.8	7	336	36752	8.91	57.38	86.01	-0.062	Cell membrane. Extracell.
	OsIR64_07g0025690.01	IR64CXE7.9	7	1338	144255	6.28	52.94	85.09	-0.053	Chloroplast. Endoplasmic reticulum.
	OsIR64_08g0019160.01	IR64CXE8.1	8	599	64171	5.52	32.89	72.84	-0.288	Cytoplasm.
	OsIR64_08g0019170.01	IR64CXE8.2	8	513	55374.4	5	31.88	90.23	-0.146	Cell membrane. Chloroplast.
	OsIR64_08g0024070.01	IR64CXE8.3	8	331	34385.1	5.29	38.79	90.3	0.141	Chloroplast. Endoplasmic reticulum.
	OsIR64_09g0011570.01	IR64CXE9.1	9	837	89589.7	9.29	59.27	78.58	-0.164	Cell membrane.
	OsIR64_09g0012790.01	IR64CXE9.2	9	742	80756.7	5.69	44.49	70.94	-0.361	Cell membrane. Mitochondrion.
	OsIR64_09g0013090.01	IR64CXE9.3	9	1214	128600	5.47	40.3	76.86	-0.145	Endoplasmic reticulum. Mitochondrion.
	OsIR64_09g0013100.01	IR64CXE9.4	9	211	22982.1	5.88	45.59	87.58	-0.069	Cytoplasm.
	OsIR64_09g0013130.01	IR64CXE9.5	9	368	39097.6	5.64	38.44	88.37	0.026	Chloroplast. Endoplasmic reticulum. Extracell.
	OsIR64_09g0013140.01	IR64CXE9.6	9	741	79060.1	5.14	37.9	86.15	-0.24	Cell membrane. Mitochondrion.
	OsIR64_09g0013150.01	IR64CXE9.7	9	147	15725.9	4.89	20.69	83.54	-0.037	Cytoplasm. Mitochondrion.
	OsIR64_09g0013160.01	IR64CXE9.8	9	329	34986.5	5.66	35.06	83.98	-0.033	Chloroplast. Endoplasmic reticulum.
	OsIR64_11g0002600.01	IR64CXE11.1	11	846	91609.3	5.96	44.18	84.44	-0.162	Chloroplast. Cytoplasm. Nucleus.
	OsIR64_11g0008440.01	IR64CXE11.2	11	367	39338.5	8.51	57.12	73.32	-0.225	Cell membrane. Chloroplast.
	OsIR64_11g0008450.01	IR64CXE11.3	11	238	25297.7	8.65	48.65	82.14	-0.106	Cell membrane. Extracell.
	OsIR64_11g0008470.01	IR64CXE11.4	11	351	37566.8	8.51	50.34	82.45	-0.113	Cell membrane. Chloroplast. Extracell.
	OsIR64_12g0002630.01	IR64CXE12.1	12	685	74080.5	5.48	42.79	95.85	-0.023	Cell membrane. Chloroplast. Cytoplasm.
	OsIR64_12g0002650.01	IR64CXE12.2	12	556	60387.7	6.3	39.82	77.43	-0.221	Cell membrane. Cytoplasm. Extracell.
	OsIR64_12g0008120.01	IR64CXE12.3	12	440	46689.5	8.81	49.18	87.77	0.039	Cell membrane.

## Sheet: Supplementary Data 3
Supplementary Data 3.Genetic diversity of the 32 CXE genes in four major rice populations
Genes	Xian		Geng		Aus		Bas		Admix		3KRG
	EH	gcHapN	EH	gcHapN	EH	gcHapN	EH	gcHapN	EH	gcHapN	EH	gcHapN
OsCXE1.1	0.18402	58（7)	0.267948	40（8)	0.199386	12（4)	0.362548	13（3)	0.479462	23（8)	0.217654	94（7)
OsCXE1.2	0.0856854	32（5)	0.16683	20（4)	0.223662	12（5)	0.332102	11（5)	0.345304	13（2）	0.145989	49（5）
OsCXE1.3	0.300317	98（12)	0.388271	93（12)	0.515767	46（12)	0.646606	33（9)	0.711705	45（1）	0.377847	209（13)
OsCXE3.1	0.448889	357（8)	0.458046	195（8)	0.49289	67（6)	0.885721	57（8)	0.798835	62（1）	0.49928	615（9）
OsCXE3.2	0.297103	118（9)	0.24272	61（5)	0.224028	21（4)	0.370067	14（6)	0.710305	46（2）	0.339385	201（11)
OsCXE3.3	0.363683	153（9)	0.18223	43（6)	0.381855	34（7)	0.374437	15（6)	0.654743	40（1）	0.360463	221（11)
OsCXE5.1	0.211933	59（9)	0.305496	68（8)	0.391419	31（10)	0.419399	20（5)	0.64732	37（2）	0.316631	140（9）
OsCXE6.1	0.628165	425（18)	0.365192	129（10)	0.550199	60（10)	0.765606	39（12)	0.855348	71（1）	0.575189	629（15)
OsCXE7.1	0.0892987	14（4)	0.0504675	9（4)	0.1756	8（5)	0.102348	6（2)	0.316389	10（3）	0.134793	15（5）
OsCXE7.2	0.242955	118（6)	0.136671	51（2)	0.289596	29（8)	0.367038	20（4)	0.592612	41（2）	0.25612	170（4)
OsCXE7.3	0.38941	183（13)	0.301807	68（9)	0.486178	38（15)	0.612387	26（11)	0.73029	50（2）	0.394165	265（15)
OsCXE7.4	0.231479	42（10)	0.20553	28（7)	0.311523	11（6)	0.449564	16（8)	0.583534	26（2）	0.271259	63（9）
OsCXE7.5	0.323237	109（13）	0.260486	59（7）	0.42872	34（12）	0.457437	21（8）	0.646482	40（14）	0.342407	158（15）
OsCXE7.6	0.348058	102（11)	0.455591	81（17)	0.516609	41（11)	0.605319	25（12)	0.673254	40（2）	0.400846	175（16）
OsCXE7.7	0.29387	182（7)	0.302102	79（6)	0.447063	40（10)	0.588695	28（6)	0.720379	51（2）	0.371989	312（11）
OsCXE7.8	0.323639	126（11）	0.34764	92（10）	0.475754	35（12）	0.385495	33（13）	0.725999	46（17）	0.376733	208（13）
OsCXE7.9	0.924497	1316（4)	0.420542	239（3)	0.897987	165（1)	0.991576	74（2)	0.928824	89（1）	0.791148	1766（1）
OsCXE7.10	0.867075	1241（5)	0.41338	270（3)	0.84842	150（4)	0.918859	63（6)	0.941958	91（0）	0.755703	1741（4）
OsCXE7.11	0.695159	830（7）	0.310465	174（3）	0.733694	111（6）	0.857415	55（7）	0.814932	70（5）	0.617054	1151（7）
OsCXE7.12	0.543562	499（8)	0.371105	167（6)	0.648407	91（7)	0.737189	46（7)	0.855072	72（1）	0.539451	777（10）
OsCXE8.1	0.116645	21（4)	0.042906	9（2)	0.133827	9（3)	0.117217	5（3)	0.387067	12（4）	0.169673	24（5）
OsCXE8.2	0.127088	11（4)	0.141621	12（4)	0.213896	9（5)	0.230703	7（4)	0.398812	12（3）	0.191366	16（7）
OsCXE8.3	0.595121	522（11)	0.491622	200（8)	0.604282	83（5)	0.708521	41（6)	0.887822	76（0）	0.605003	831（11）
OsCXE9.1	0.960949	1612（3)	0.445992	235（7)	0.904669	169（2)	0.675763	44（3)	0.912534	84（0）	0.816374	2094（94）
OsCXE9.2	0.0547462	4（2)	0.00379191	3（1)	0.0059109	2（1)	0	1（1)	0.0763359	4（1）	0.0373603	4（2）
OsCXE9.3	0.181642	67（6)	0.119712	41（4)	0.289747	23（7)	0.402142	20（4)	0.636886	39（3）	0.257565	134（8）
OsCXE9.4	0.118407	19（6)	0.0795186	16（3)	0.0552365	5（2)	0.195322	6（5)	0.365982	13（3）	0.167314	31（5）
OsCXE11.1	0.957068	1649（1)	0.148604	63（3)	0.450912	61（3)	0.546553	27（4)	0.822089	68（1）	0.717484	1844（4）
OsCXE11.2	0.41108	218（12)	0.435998	125（11)	0.48015	50（11)	0.568866	25（9)	0.773252	57（2）	0.449347	362（13）
OsCXE11.3	0.491311	215（18)	0.415158	95（14)	0.497214	41（12)	0.587639	24（11)	0.785592	53（1）	0.481739	285（20）
OsCXE12.1	0.178104	37（8)	0.0430815	9（3)	0.288934	16（6)	0.30662	7（6)	0.393852	13（3）	0.205074	44（9）
OsCXE12.2	0.585099	494（13)	0.482113	203（11)	0.753494	104（13)	0.897378	60（6)	0.869955	74（1）	0.595271	804（12）
Mean	0.39279	341.6 (8.3)	0.275082	93.0 (6.5)	0.434907	50.3 (7.0)	0.514579	27.6 (6.3)	0.657591	45.9 (2.8)	0.399302	482.3 (9.1)
EH and gcHapN （major gcHapN) are Shannon’s equitability, and all the gcHaps number （major gcHaps present in >1% rice accessions and 1 gcHap) of the 3KRG, respectively.

## Sheet: Supplementary Data 4
Supplementary Data 4.The Nei’s genetic identity among five major populations calculated from the gcHap data of rice OsCXE genes.
Gene name	Gene category	Nei’s genetic identity (INei) among five major rice populations of 3KRG
		XI-GJ	Aus-XI	Aus-GJ	XI-Bas	Aus-Bas	GJ-Bas	XI-Adm	Adm-GJ	Aus-Adm	Adm-Bas
OsCXE1.1	Conserved	0.9073	0.990844	0.903749	0.369818	0.411788	0.701299	0.975809	0.958989	0.976558	0.534823
OsCXE1.2	Conserved	0.998776	0.245148	0.238694	0.909987	0.43818	0.921485	0.994873	0.995205	0.306333	0.934478
OsCXE1.3	Other	0.129429	0.990983	0.1214	0.98426	0.976862	0.143101	0.921666	0.43254	0.906696	0.923865
OsCXE3.1	Other	0.992533	0.99396	0.983628	0.877895	0.859997	0.902833	0.988475	0.982212	0.986024	0.870193
OsCXE3.2	X-G divergent	0.10744	0.0858048	0.0116547	0.0673059	0.974262	0.0797207	0.482818	0.459273	0.756635	0.765655
OsCXE3.3	Other	0.199571	0.106031	0.0105655	0.194144	0.0101628	0.986792	0.459011	0.887596	0.258699	0.872269
OsCXE5.1	Other	0.714508	0.227653	0.150538	0.0280399	0.0547276	0.70387	0.923932	0.868718	0.276495	0.329488
OsCXE6.1	Other	0.084767	0.14566	0.948023	0.0775713	0.503646	0.46216	0.362006	0.864208	0.840343	0.440432
OsCXE7.1	X-G divergent	0.0742509	0.980693	0.257148	0.118181	0.297688	0.983912	0.698391	0.676101	0.802406	0.700248
OsCXE7.2	X-G divergent	0.152162	0.986979	0.00287897	0.247742	0.100756	0.99033	0.841653	0.605293	0.757034	0.676574
OsCXE7.3	Other	0.136896	0.981809	0.00430242	0.222522	0.105058	0.949769	0.777724	0.621268	0.709596	0.670145
OsCXE7.4	X-G divergent	0.148791	0.559907	0.00233437	0.176308	0.0499675	0.969086	0.788534	0.563225	0.526973	0.589796
OsCXE7.5	Other	0.997419	0.996402	0.992713	0.988094	0.989212	0.984263	0.991312	0.990542	0.986393	0.976044
OsCXE7.6	Other	0.990352	0.111781	0.0999818	0.406186	0.77176	0.39037	0.934096	0.941022	0.205083	0.464697
OsCXE7.7	Other	0.0218412	0.980605	0.00225016	0.0308393	0.0063048	0.0349925	0.926195	0.310835	0.900124	0.144028
OsCXE7.8	Other	0.0391783	0.989621	0.000463865	0.386959	0.348336	0.857313	0.854097	0.362013	0.836914	0.603007
OsCXE7.9	Other	0.247658	0.368916	0.910281	0.363566	0.17597	0.108037	0.299552	0.780015	0.745162	0.153133
OsCXE7.10	Other	0.115799	0.477971	0.843967	0.618866	0.400605	0.0790792	0.30971	0.700312	0.707745	0.236851
OsCXE7.11	Other	0.0513343	0.580619	0.77505	0.77297	0.548139	0.0597196	0.490292	0.800149	0.909213	0.418701
OsCXE7.12	Other	0.045671	0.616243	0.67931	0.0610808	0.084086	0.0394219	0.562778	0.658904	0.803234	0.208136
OsCXE8.1	Conserved	0.981275	0.350371	0.171015	0.23847	0.986444	0.0586706	0.963582	0.896957	0.556986	0.455366
OsCXE8.2	X-G divergent	0.0167804	0.993418	0.082472	0.996274	0.992821	0.0444936	0.943738	0.219221	0.95317	0.946182
OsCXE8.3	Other	0.0527665	0.769489	0.0610939	0.0690607	0.0876188	0.930995	0.628663	0.54559	0.490567	0.530036
OsCXE9.1	Other	0.259732	0.533243	0.0601926	0.253094	0.0570121	0.977858	0.32773	0.721956	0.234792	0.705923
OsCXE9.2	Conserved	0.999992	0.999989	0.999973	0.999992	0.999975	0.999999	0.999907	0.999902	0.999919	0.999892
OsCXE9.3	X-G divergent	0.014903	0.995105	0.0139829	0.0742209	0.0738228	0.985509	0.82122	0.519069	0.816421	0.574295
OsCXE9.4	Conserved	0.992403	0.991832	0.99861	0.992262	0.998573	0.999848	0.99611	0.999027	0.997922	0.998836
OsCXE11.1	Other	0.040981	0.866123	0.0299923	0.301584	0.337442	0.534573	0.567911	0.69416	0.634396	0.668127
OsCXE11.2	Other	0.193834	0.200287	0.77456	0.00931557	0.330638	0.742709	0.678068	0.674181	0.686816	0.363478
OsCXE11.3	Other	0.15029	0.10696	0.972563	0.0516246	0.913356	0.933287	0.490488	0.732662	0.718268	0.665068
OsCXE12.1	X-G divergent	0.121117	0.989521	0.12533	0.878129	0.868392	0.574232	0.896806	0.528013	0.882649	0.993325
OsCXE12.2	Other	0.0322169	0.903211	0.0532819	0.743438	0.759853	0.115856	0.671704	0.506898	0.602824	0.538893
XI, Xian/indica; GJ, Geng/japonica; Bas, Basmati; Adm, Admixtures.

## Sheet: Supplementary Data 5
Supplementary Data 5.Comparisons in genetic diversity of the 32 OsCXE genes between the landraces and modern varieties
Gene name	Xian （indica)											Geng （japonica)
	LANs		MVs		MVs - LANs		statistical significance	Artificial selection effect	Category of major gcHapN			LANs		MVs		MVs - LANs		statistical significance	Artificial selection effect	Category of major gcHapN
	EH	gcHapN	EH	gcHapN	EH	gcHapN			New	Lost	retained	EH	gcHapN	EH	gcHapN	EH	gcHapN			New	Lost	retained
OsCXE1.1	0.206407	32（7）	0.213415	20（7）	0.00700783	-12			7	19	13（7）	0.289319	23（8）	0.355707	18（10）	0.0663883	-5			9（2)	14（1)	9（7）
OsCXE1.2	0.0857586	17（3）	0.120475	13（5）	0.034716	-4			6	10	7（3）	0.194077	15（4）	0.233899	9（6）	0.0398218	-6			3（1)	9	6（4）
OsCXE1.3	0.330242	63（12）	0.397788	49（10）	0.0675461	-14	*	up	17	31	32（12）	0.458872	63（13）	0.394533	32（10）	-0.0643394	-31			11	42（2)	21（11)
OsCXE3.1	0.461286	182（7）	0.539307	114（8）	0.0780211	-68	**	up	63	131	51（7)	0.533223	106（11）	0.526979	56（7）	-0.00624358	-50			35（1)	85（3)	21（8)
OsCXE3.2	0.277762	55（8）	0.424891	50（8）	0.147129	-5	**	up	25	30	25（8)	0.274508	35（6）	0.339822	20（6）	0.0653139	-15			11（1）	26（1）	9（5）
OsCXE3.3	0.366602	82（9）	0.482718	57（12）	0.116116	-25	**	up	31	56	26（9)	0.196106	25（6）	0.263152	13（6）	0.0670468	-12			5	17	8（6)
OsCXE5.1	0.217624	36（8）	0.278242	23（8）	0.0606186	-13	*	up	8	21	15（8)	0.332526	38（8）	0.402905	25（12）	0.0703789	-13			9	22（1）	16（7)
OsCXE6.1	0.671044	219（15）	0.717304	127（19）	0.04626	-92			66	158	61（13)	0.40178	63（10）	0.464051	38（9）	0.0622717	-25			28（1）	53（2）	10（8)
OsCXE7.1	0.118523	13（3）	0.0868572	8（5）	-0.0316656	-5			0	5	8（3)	0.0568806	8（4）	0.0803741	6（5）	0.0234935	-2			1	3（1）	5（3)
OsCXE7.2	0.218157	67（4）	0.38491	55（12）	0.166753	-12	**	up	25	37	30（4)	0.150856	32（4）	0.206257	20（7）	0.0554006	-12			7	19	13（4)
OsCXE7.3	0.418557	93（14）	0.480882	67（11）	0.0623253	-26			36	62	31（14)	0.341714	36（9）	0.389856	22（9）	0.0481415	-14			11（1)	25（1）	11（8)
OsCXE7.4	0.236027	28（9）	0.323506	27（8）	0.0874791	-1	**	up	8	9	19（9)	0.259535	22（9）	0.245886	12（5）	-0.0136499	-10			1	11（3)	11（6)
OsCXE7.5	0.329932	65（12）	0.435065	48（13）	0.105133	-17	**	up	12	29	36（12)	0.273698	35（9）	0.395702	23（11）	0.122003	-12	**	up	9（1)	21（3)	14（6)
OsCXE7.6	0.401363	71（15）	0.426798	46（11）	0.0254346	-25			13	38（2)	33（13)	0.486901	48（15）	0.55669	33（15）	0.0697891	-15			8（1)	23（2)	25（13)
OsCXE7.7	0.325635	91（7）	0.354787	59（6）	0.029152	-32			32	64（1)	27（6)	0.338451	42（7）	0.36585	25（6）	0.0273998	-17			16	33（1)	9（6)
OsCXE7.8	0.331994	77（10）	0.439701	50（11）	0.107707	-27	**	up	21	48	29（10)	0.394379	57（10）	0.459372	29（9）	0.0649931	-28			17	45（1)	12（9)
OsCXE7.9	0.948157	602（3）	0.974235	298（3）	0.0260776	-304	*	up	245	549	53（2)	0.444943	113（6）	0.513046	57（5）	0.0681028	-56			46	102（3)	11（3)
OsCXE7.10	0.876887	543（6）	0.951591	290（3）	0.0747035	-253	**	up	266	519	24（6)	0.418982	119（3）	0.502532	61（2）	0.0835491	-58			52	110	9（3)
OsCXE7.11	0.710068	367（44）	0.80113	210（7）	0.0910621	-157	**	up	178	335（25)	32（19)	0.314785	78（5）	0.439159	46（6）	0.124374	-32	**	up	36（2)	68（3)	10（2)
OsCXE7.12	0.551759	237（7）	0.69323	156（10）	0.14147	-81	**	up	104	185	52（7)	0.412027	88（7）	0.483857	42（10）	0.0718296	-46			27	73（1)	15（6)
OsCXE8.1	0.11889	13（4）	0.177073	14（6）	0.0581829	1	**	up	5	4	9（4)	0.034265	7（2）	0.0852526	6（5）	0.0509876	-1	*	up	1	2	5（2)
OsCXE8.2	0.139265	8（4）	0.174458	8（4）	0.0351938	0			0	0	8（4)	0.152999	10（4）	0.225334	7（5）	0.0723344	-3			1（1)	4	6（4)
OsCXE8.3	0.59859	226（13）	0.712438	155（10）	0.113848	-71	**	up	111	182（1)	44（12)	0.532478	106（9）	0.629318	58（14）	0.0968396	-48	*	up	32（2)	80（1)	26（8)
OsCXE9.1	0.987223	704（1）	0.968004	302（2）	-0.0192186	-402			291	693	11（1)	0.494119	122（8）	0.503181	50（9）	0.00906193	-72			35（1)	107（3)	15（5)
OsCXE9.2	0.0556404	4（3）	0.047374	3（2）	-0.00826646	-1			0	1	3（3)	0	1（1）	0.00864694	2（1）	0.00864694	1			1	0	1（1)
OsCXE9.3	0.181133	40（6）	0.268095	32（9）	0.0869622	-8	**	up	14	22	18（6)	0.122025	20（4）	0.205326	15（8）	0.0833015	-5	*	up	8（2)	13	7（4)
OsCXE9.4	0.125838	15（6）	0.127031	9（6）	0.00119343	-6			0	6	9（6)	0.0802146	10（2）	0.120585	7（3）	0.0403707	-3			3	6	4（2)
OsCXE11.1	0.957943	676（1）	0.961017	303（1）	0.00307404	-373			298	671	5（1)	0.122981	21（3）	0.218376	19（4）	0.0953953	-2	**	up	16（2)	18（1)	3（2)
OsCXE11.2	0.417918	110（9）	0.546127	94（12）	0.12821	-16	**	up	53	69	41（9)	0.46775	70（11）	0.593941	48（12）	0.126191	-22	**	up	27（2)	49（2)	21（9)
OsCXE11.3	0.525526	121（18）	0.614081	87（16）	0.0885544	-34	**	up	44	78（1)	43（17)	0.433752	51（12）	0.573969	39（19）	0.140217	-12	**	up	22（6)	34（1)	17（11)
OsCXE12.1	0.193156	25（7）	0.241633	17（9）	0.0484767	-8			3	11	14（7)	0.0421786	7（2）	0.0747051	5（3）	0.0325265	-2			1（1)	3	4（2)
OsCXE12.2	0.617357	231（13）	0.710938	150（12）	0.0935815	-81	**	up	104	185（1)	46（12)	0.523251	98（13）	0.604535	56（12）	0.0812845	-42			33	75	23（13)
Mean	0.406321	159.8（9.0）	0.471097	91.9（8.3）	0.0647762	-67.875			65.1875	133.062	26.7188	0.299362	49（7）	0.358212	28.1（7.8）	0.0588507	-20.9375			16.3125	37.25	11.7812
*, and * indicate the statistical significance at levels of P<0.05 and 0.01, respectively based on Z tests. Z0.01= ±2.33, Z0.05= ±1.96
EH and gcHapN are the Shannon’s equitability, and number of gcHaps identified.

## Sheet: Supplementary Data 6
Supplementary Data 6.Frequency shifts in the predominant gcHaps at 32 CXE genes between the landraces and modern varieties.
Gene name		Xian (indica)						Geng (japonica)
		predominant gcHap	Frequency in LANs	Frequency in MVs	MVs - LANs	statistical significance	Zvalue	predominant gcHap	Frequency in LANs	Frequency in MVs	MVs - LANs	statistical significance	Zvalue
OsCXE1.1	Conserved	Hap1	0.534153	0.67378	0.139627	**	4.29673	Hap2	0.421788	0.395683	-0.0261043		-0.531337
OsCXE1.2	Conserved	Hap1	0.878415	0.859756	-0.0186592		-0.832545	Hap2	0.586592	0.553957	-0.0326353		-0.659662
OsCXE1.3	Other	Hap1	0.51776	0.460366	-0.0573937		-1.72798	Hap1	0.363128	0.402878	0.0397492		0.818194
OsCXE3.1	Other	Hap1	0.484973	0.442073	-0.0428995		-1.29473	Hap1	0.407821	0.503597	0.0957759		1.92428
OsCXE3.2	X-G divergent	Hap1	0.534153	0.265244	-0.268909	**	-8.26217	Hap1	0.594972	0.489209	-0.105763	*	-2.12413
OsCXE3.3	Other	Hap1	0.379781	0.265244	-0.114538	**	-3.68777	Hap1	0.740223	0.647482	-0.0927414	*	-2.01347
OsCXE5.1	Other	Hap1	0.673497	0.557927	-0.11557	**	-3.57577	Hap1	0.449721	0.42446	-0.0252602		-0.509569
OsCXE6.1	Other	Hap1	0.0819672	0.106707	0.0247401		1.27384	Hap1	0.48324	0.503597	0.0203569		0.407427
OsCXE7.1	X-G divergent	Hap1	0.808743	0.89939	0.0906471	**	3.86429	Hap1	0.938547	0.920863	-0.0176842		-0.692185
OsCXE7.2	X-G divergent	Hap1	0.733607	0.554878	-0.178729	**	-5.61864	Hap1	0.854749	0.81295	-0.041799		-1.12368
OsCXE7.3	Other	Hap1	0.419399	0.365854	-0.0535452		-1.65022	Hap1	0.50838	0.510791	0.00241148		0.0482685
OsCXE7.4	X-G divergent	Hap1	0.605191	0.442073	-0.163118	**	-4.91538	Hap1	0.597765	0.625899	0.0281339		0.577664
OsCXE7.5	Other	Hap1	0.525956	0.417683	-0.108273	**	-3.26424	Hap1	0.670391	0.532374	-0.138017	**	-2.82065
OsCXE7.6	Other	Hap2	0.337432	0.304878	-0.0325536		-1.04929	Hap2	0.175978	0.223022	0.0470439		1.17794
OsCXE7.7	Other	Hap1	0.553279	0.585366	0.0320872		0.975249	Hap1	0.402235	0.52518	0.122945	**	2.46694
OsCXE7.8	Other	Hap1	0.528689	0.378049	-0.15064	**	-4.55414	Hap1	0.480447	0.42446	-0.0559865		-1.12553
OsCXE7.9	Other	Hap3	0.0191257	0.0152439	-0.00388178		-0.449534	Hap1	0.575419	0.52518	-0.0502391		-1.01054
OsCXE7.10	Other	Hap1	0.0765027	0.0609756	-0.0155271		-0.923619	Hap1	0.614525	0.561151	-0.0533741		-1.08502
OsCXE7.11	Other	Hap1	0.161202	0.176829	0.0156271		0.627563	Hap1	0.689944	0.589928	-0.100016	*	-2.08489
OsCXE7.12	Other	Hap1	0.237705	0.25	0.0122951		0.430927	Hap1	0.564246	0.503597	-0.0606487		-1.21653
OsCXE8.1	Conserved	Hap1	0.806011	0.722561	-0.08345	**	-2.959	Hap1	0.96648	0.913669	-0.0528114	*	-2.22645
OsCXE8.2	X-G divergent	Hap1	0.698087	0.658537	-0.0395508		-1.27427	Hap1	0.689944	0.604317	-0.0856276		-1.793
OsCXE8.3	Other	Hap1	0.202186	0.143293	-0.0588931	**	-2.3447	Hap1	0.349162	0.316547	-0.0326152		-0.692554
OsCXE9.1	Other	Hap2	0.0136612	0.0426829	0.0290217	**	2.63973	Hap1	0.513966	0.517986	0.00401913		0.0804738
OsCXE9.2	Conserved	Hap1	0.903005	0.926829	0.0238238		1.28511	Hap1	1	0.992806	-0.00719424		-1.20243
OsCXE9.3	X-G divergent	Hap1	0.771858	0.661585	-0.110273	**	-3.6832	Hap1	0.863128	0.791367	-0.0717616		-1.89947
OsCXE9.4	Conserved	Hap1	0.806011	0.832317	0.0263061		1.02865	Hap1	0.896648	0.848921	-0.0477272		-1.43322
OsCXE11.1	Other	Hap1	0.0642077	0.0670732	0.00286552		0.174141	Hap1	0.851955	0.769784	-0.0821711	*	-2.09959
OsCXE11.2	Other	Hap1	0.38388	0.27439	-0.10949	**	-3.50677	Hap2	0.315642	0.258993	-0.0566497		-1.25268
OsCXE11.3	Other	Hap1	0.210383	0.14939	-0.0609923	**	-2.38989	Hap1	0.349162	0.323741	-0.025421		-0.538351
OsCXE12.1	X-G divergent	Hap1	0.665301	0.631098	-0.034203		-1.07796	Hap1	0.952514	0.920863	-0.0316507		-1.30051
OsCXE12.2	Other	Hap1	0.260929	0.213415	-0.0475143		-1.6812	Hap1	0.379888	0.359712	-0.020176		-0.4182
Mean			0.464908	0.418921	-0.0459863		-1.39363		0.601519	0.571718	-0.0298012		-0.605552
*, and * indicate the statistical significance at levels of P<0.05 and 0.01, respectively based on Z tests. Z0.01= ±2.33, Z0.05= ±1.96
The population size was 732 and 328 for populations LANs-Xian and MVs-Xian, and 358 and 139 for populations LANs-Geng and MVs-Geng, respectively.

## Sheet: Supplementary Data 7
Supplementary Data 7.Phenotypic comparisons between the predominant gcHap and the unfavorable gcHap at 32 polymorphic CXE genes for 15 agronomic traits in the 3KRG accessions
Gene name	DTH (day)	PH (cm)	FLL (cm)	FLW (cm)	PN (count)	PL (cm)	CN (count)	CL (cm)	GL (mm)	GW (mm)	GLWR (ratio)	TGW (g)	LRI (%)	SH (cm)	LL (mm)	Total
OsCXE1.1			1	1		1	1			1	1	1				7
OsCXE1.2			1		1		1	1			1	1		1	1	8
OsCXE1.3				1						1		1				3
OsCXE3.1	1					1		1	1		1	1			1	7
OsCXE3.2	1	1	1	1		1		1	1		1	1				9
OsCXE3.3		1	1	1				1		1		1				6
OsCXE5.1	1	1		1		1			1	1		1				7
OsCXE6.1		1	1	1		1		1	1		1	1				8
OsCXE7.1		1			1		1		1			1				5
OsCXE7.2		1	1		1		1		1		1	1				7
OsCXE7.3				1	1					1		1		1		5
OsCXE7.4	1	1				1		1	1		1	1		1		8
OsCXE7.5	1				1		1		1	1	1	1		1	1	9
OsCXE7.6	1	1	1	1		1		1	1		1	1			1	10
OsCXE7.7				1		1			1			1				4
OsCXE7.8	1					1		1	1		1			1	1	7
OsCXE7.9			1		1	1	1	1			1			1	1	8
OsCXE7.10				1					1	1		1				4
OsCXE7.11					1		1		1							3
OsCXE7.12		1		1		1				1		1				5
OsCXE8.1		1	1		1		1	1			1			1	1	8
OsCXE8.2			1		1		1	1	1		1			1	1	8
OsCXE8.3				1						1		1				3
OsCXE9.1				1		1		1	1	1		1				6
OsCXE9.2				1		1		1	1		1	1				6
OsCXE9.3	1	1	1	1		1		1			1	1				8
OsCXE9.4						1		1	1			1			1	5
OsCXE11.1	1	1		1		1			1	1		1				7
OsCXE11.2					1		1				1	1				4
OsCXE11.3		1	1	1						1		1				5
OsCXE12.1				1		1			1		1				1	5
OsCXE12.2											1					1
Total	9	13	12	18	10	17	10	15	19	12	18	25		8	10	196
The checkmark (1) indicates a significant difference in this trait between the predominant and unfavorable gcHaps at specific CXE loci in the 3KRG accessions.
